# Supplementary material for: Alleviation of liver cirrhosis and associated portal-hypertension by Astragalus species in relation to their UPLC-MS/MS metabolic profiles: a mechanistic study
Source: Sci Rep. 2022 Jul 13;12:11884. doi: 10.1038/s41598-022-15958-1 (PMC9279505; doi:10.1038/s41598-022-15958-1)
Supplement: Supplementary file 2 — Supplementary Information 2. [file 41598_2022_15958_MOESM2_ESM.xlsx]

## Sheet: Sheet1
Table S1: UPLC-MS metabolite profiling data from all Astragalus samples representing the content of each variable (peak areas)
Mol. Ions m/z (-)	ASA	ASR	ATA	ATR
Malic acid	0	0	2663818	0
135.1	1.42171e+06	0	0	0
152.1	58450.9	42121.4	61073.9	105294
161.1	0	0	5.8115e+06	6.90656e+06
165.1	1.12504e+06	0	0	0
Gallic acid	0	1017536	0	0
tr-caffeic acid	1294556	79728.8	5345311	419498
Quinic acid	2232400	5607076	3880670	181377
192.1	0	0	198416	0
ferulic acid	0	0	879248	2004862
Syringic acid	0	0	2472437	1459686
243.1	0	0	105710	0
249.1	0	96158.8	0	116468
250.2	0	0	6.9469e+06	0
Chrysin	1912079	0	0	400885
Daidzein	0	0	0	911505
Isoliquiritigenin	555141	0	3357823	688038
256.9	51422.6	73503.2	95448	129889
Apigenin	792581	0	4048662	586623
Palmitic acid methyl ester	0	0	0	109879
14-methyl pentadecanoic acid methyl ester	0	0	0	939592
Naringenin	0	0	0	2227835
Linolenic acid	480862	0	724547	0
Linoleic acid	0	1180880	0	0
280.9	0	584179	0	0
Calycosin	2916370	0	1666416	855685
Kaempferol	0	5483930	0	0
291.1	0	133437	0	0
Linoleic acid methyl ester	1047253	2225867	4803921	4974479
16-octadecenoic acid methyl ester	0	116260	0	80754
297	0	0	0	120959
Quercetin	0	1507422	1952823	953592
Hesperetin	0	0	0	239967
305	47311.4	54745.4	62048.9	108007
311	0	0	197576	89347.4
Isorhamnetin	0	0	0	470229
Myricetin	827245	766969	7978985	780582
325.3	0	103322	0	0
326.2	0	0	117347	0
9,10,13-trihydroxy-11-octadecenoic acid	0	0	0	88046
Behenic acid	555854	2251842	2337498	308122
340.3	0	0	545794	0
Caffeic acid-O-hexoside	6.35428e+06	27600000	0	56601
Dihexose	0	0	0	580310
342.2	912838	3.2253e+06	0	0
345.3	0	2.65739e+06	0	0
349.2	0	0	1.78248e+06	0
Chlorogenic acid	0	0	0	1717486
Rosmarinic acid	0	5011390	1887372	0
361	51813.9	102858	75424.1	56709.8
366.2	0	0	0	158832
Hexanedioic acid dioctyl ester	8065044	0	0	243767
379	58166.2	57096.5	137666	88713
387.2	29400000	87200000	0	0
388.2	4.23677e+06	11900000	0	0
397.3	0	0	0	110428
401.2	118165	0	0	0
405.1	231501	0	0	0
419.3	0	0	101130	0
Ononin (Formononetin-7-O-glucoside)	3776316	1355262	0	1573983
Vitexin (Apigenin-8-C-glucoside)	0	1534027	3001856	367343
432.2	0	161662	0	0
440.9	57417.7	169020	75978.3	46171.4
445.3	0	118901	0	0
Orientin (Luteolin-8-C-glucoside)	421061	1130764	0	479697
Astragalin (Kaempferol-3-O-glucoside)	0	0	0	364833
Quercetin-3-O-rhamnoside (Quercitrin)	0	0	0	393135
Eriodyctiol-7-O-glucoside	0	444124	5032684	0
460.2	0	339907	0	0
(-)-methylinissolin-3-O-B-D-glucoside	0	0	0	389962
Rhamnocitrin-O-glucoside	2958403	871864	2280567	317245
Pratensein-7-O-B-D-glucoside	0	0	0	3070910
9,10-dimethoxypterocarpan-3-O-B-D-glucoside	0	0	0	439660
Hyperoside (Quercetin-3-O-galactoside)	0	0	0	117603
473.2	791057	92593.5	0	0
Isorhamnetin-3-O-B-D-glucoside	0	3859608	2381644	903760
478.2	277289	0	0	0
479.1	119701	0	0	0
Silymarin	0	0	0	792520
491.2	146528	0	0	0
501.4	41317.6	0	2.15807e+06	0
508.3	110900	0	0	0
Formononetin-7-O-glucoside-6``-O-malonate	164019	0	0	680066
519.2	0	149539	0	0
Calycosin-7-O-B-D-glucoside-6``-O-malonate	0	1117920	0	0
544.3	0	0	144814	0
560.4	534278	0	0	0
572.4	114218	0	0	38.5867
577.4	0	136018	0	0
Naringin	0	624966	0	2931822
581.3	0	516126	0	0
583.3	0	739682	0	60608.4
587.2	549154	0	0	0
Eriodyctiol-7-O-rutinoside	0	14801467	3004018	195117
598.3	170171	42015.8	0	0
599.5	0	64975.4	0	0
605.3	0	373523	0	0
Rutin (quercetin-3-O-rutinoside)	0	0	17467716	844814
618.3	1.14854e+06	0	0	0
Isorhamnetin-3-O-rutinoside	3835679	234738	14055192	1331330
635.3	982268	0	0	0
649.5	0	0	0	201393
665.4	0	100928	0	0
677.6	0	0	0	185978
679.5	0	0	0	2.78018e+06
680.5	0	0	0	1.12178e+06
683.3	2.31621e+06	0	0	0
697.5	2.16377e+06	0	0	0
Kaempferol-O-rutinoside-O-arabinoside	1738278	985872	863609	820685
755.3	2.58753e+06	0	0	0
Isorhamnetin-O-rutinoside-O-arabinoside	624867	0	0	594073
762.6	95846.8	14900000	152283	15400000
764.6	16700000	18000000	20600000	18200000
766.6	432340	0	142626	15200000
768.6	190516	0	54735.8	0
771.3	346117	75580.2	201724	66582.6
Astragaloside IV	311263	0	3186964	208874
820.7	0	0	0	275229
Astragaloside II	7369102	35938.8	0	177916
829.5	10200000	7.38322e+06	0	0
831.5	1.18256e+06	0	0	0
836.8	129608	67884	0	0
860.6	0	557733	0	0
862.5	938601	0	0	0
Astragaloside I	422315	397255	2120910	307828
871.5	65000000	0	0	0
873.5	8.9173e+06	271487	0	0
874.6	0	1.3527e+06	0	0
883.5	0	22700000	0	0
Astragaloside VIII	221924	698308	0	399892
913.5	16900000	0	0	0
914.5	3.34821e+06	0	0	0
915.6	0	3.06966e+06	0	0
916.6	0	3.63532e+06	0	0
Soyasaponin I	685617	128454	0	2051544
942.6	0	689406	0	0
948.5	0	213693	0	150101
957.6	0	233395	0	0
959.6	0	722283	99385.4	108192
961.6	0	12900000	37413.7	0
962.6	0	6.60413e+06	0	0
990.5	0	2.41065e+06	0	0
991.6	0	2.62104e+06	0	0
992.6	0	1.39722e+06	84491.4	0
1003.6	0	20500000	0	0
1075.6	0	3.59568e+06	0	0
